# Supplementary material for: Morc4 is a novel functional gene associated with lipid metabolism in BXD recombinant inbred population
Source: Front Cardiovasc Med. 2025 Jun 18;12:1570729. doi: 10.3389/fcvm.2025.1570729 (PMC12217220; doi:10.3389/fcvm.2025.1570729)
Supplement: Supplementary file 1 [file Table1.xlsx]

## Sheet: Supplementary Table 1
Gene	r	P
LIPA	0.517	0.000541
CD36	0.673	1.41e-06
APOA4	0.656	3.22e-06
PLTP	0.608	2.48e-05
PCSK9	-0.517	0.000544
LIPG	0.389	0.0119
APOC2	0.553	0.000175
CIDEB	0.382	0.0137
CYP27A1	-0.572	9.45e-05
SORT1	-0.514	0.000587
LRP2	-0.523	0.000449
LIPC	-0.594	4.17e-05
ABCB11	-0.528	0.000386
LDLR	0.55	0.000197
CYP7A1	null	null
SOAT	null	null
LCAT	null	null
LPL	null	null
APOE	null	null
LRP1	null	null
ABCA1	null	null
ABCG5	null	null
ABCG8	null	null
TSPO	null	null
VDAC1	null	null
VAPA	null	null
APOA1	null	null
APOA2	null	null
APOC3	null	null
ANGPTL4	null	null
LPA	null	null
MYLIP	null	null
VAPB	null	null
NPC1	null	null
LDLRAP1	null	null
NPC2	null	null
SCARB1	null	null
NCEH1	null	null
APOB	null	null
VDAC2	null	null
VDAC3	null	null
CETP	null	null
STAR	null	null
APOH	null	null
OSBPL5	null	null
APOC1	null	null
ANGPTL3	null	null
ANGPTL8	null	null
LRPAP1	null	null
STARD3	null	null
